# Supplementary material for: Genetic Association Analysis Reveals Differences in the Contribution of NOD2 Variants to the Clinical Phenotypes of Orofacial Granulomatosis
Source: Inflamm Bowel Dis. 2016 Jun 10;22(7):1552–8. doi: 10.1097/MIB.0000000000000844 (PMC4912233; doi:10.1097/MIB.0000000000000844)
Supplement: SUPPLEMENTARY MATERIAL [file ibd-22-1552-s001.xlsx]

## Sheet: Sheet1
Supplemental Digital content 1: Power calculations for case control genetic association analysis OFG cohort based on 201 OFG patients (OFG only = 111, OFG+CD = 90) and 1023 controls using the specified type I error (alpha).
Gene/variant	Published disease/ Odds Ratio	Risk allele frequency (controls)	Power at alpha=0.05			Power at alpha=0.005
			OFG	OFG+CD	All OFG	OFG	OFG+CD	All OFG
IL23R/R381Q	CD/0.38	0.064	0.6317	0.5465	0.859	0.3047	0.2326	0.5904
NOD2/ALL	CD/3.2	0.083	1	0.9999	1	0.9995	0.9974	1
NOD2/R702W	CD/2.2	0.035	0.8132	0.743	0.9474	0.517	0.4229	0.7804
NOD2/G908R	CD/2.99	0.011	0.7514	0.6819	0.9018	0.4332	0.3542	0.6718
NOD2/LS1007fs	CD/3.9	0.017	0.9945	0.9865	0.9998	0.955	0.9136	0.9961
ATG16L1/T300A	CD/1.3	0.49	0.4562	0.3905	0.6688	0.1692	0.1302	0.3407
IRGM/L105	CD/1.38	0.073	0.2679	0.2307	0.4046	0.07113	0.05639	0.1381
BTNL2/c.1078G>A	Sarc/1.56	0.45	0.8804	0.814	0.9821	0.6292	0.5182	0.8949
FLG/R501X	AD/1.6	0.031	0.2906	0.2504	0.4336	0.08078	0.06403	0.1552
FLG/2282del4	AD/2.1	0.023	0.5831	0.5115	0.7791	0.262	0.2065	0.469
FLG/ALL	AD/1.8	0.054	0.3314	0.2857	0.4888	0.0996	0.07865	0.1907
